# Supplementary material for: Contributions of action potentials to scalp EEG: Theory and biophysical simulations
Source: PLoS Comput Biol. 2025 Feb 4;21(2):e1012794. doi: 10.1371/journal.pcbi.1012794 (PMC11809874; doi:10.1371/journal.pcbi.1012794)
Supplement: S1 Table — Nomenclature from Markram et al. [1]. (XLXS) [file pcbi.1012794.s011.xlsx]

## Sheet: Table S1
	Supplementary Table S1. List of 68 neuron models used in Fig. 2. Nomenclature from Markram et al. [1]					References: [1] Markram H, Muller E, Ramaswamy S, Reimann MW, Abdellah M, Sanchez CA, et al. Reconstruction and Simulation of Neocortical Microcircuitry. Cell. 2015;163(2):456–492. doi:10.1016/j.cell.2015.09.029.
	Layer	Morphology type	Electrical type
	Layer 1	Descending Axon Cell	continuous non-accomodating (187-5)
	Layer 1	Descending Large Axon Cell	continuous non-accomodating (187-3)
	Layer 1	Horizontal Axon Cell	bursting non-accomodating (219-1)
	Layer 1	Neurogliaform Cell with dense axonal arborization	continuous stuttering (189-3)
	Layer 1	Neurogliaform Cell with slender axonal arborization	continuous non-accomodating (187-5)
	Layer 1	Small Axon Cell	continuous non-accomodating (187-4)
	Layer 2/3	Bipolar Cell	continuous accommodating (int209-2)
	Layer 2/3	Bitufted Cell	continuous accommodating (int209-2)
	Layer 2/3	Chandelier Cell	continuous non-accomodating (187-2)
	Layer 2/3	Double Bouquet Cell	irregular bursting (215-4)
	Layer 2/3	Large Basket Cell	burst accommodating (217-2)
	Layer 2/3	Martinotti Cell	bursting non-accomodating (219-5)
	Layer 2/3	Nest Basket Cell	delayed non-accomodating (222-5)
	Layer 2/3	Neurogliaform Cell	continuous stuttering (189-3)
	Layer 2/3	Pyramidal Cell	continuous adapting (pyr229-1)
	Layer 2/3	Pyramidal Cell	continuous adapting (pyr229-2)
	Layer 2/3	Pyramidal Cell	continuous adapting (pyr229-3)
	Layer 2/3	Pyramidal Cell	continuous adapting (pyr229-4)
	Layer 2/3	Pyramidal Cell	continuous adapting (pyr229-5)
	Layer 2/3	Small Basket Cell	delayed non-accomodating (222-2)
	Layer 4	Bipolar Cell	d stuttering (214-3)
	Layer 4	Bitufted Cell	burst stuttering (213-1)
	Layer 4	Chandelier Cell	continuous accommodating (int209-3)
	Layer 4	Double Bouquet Cell	bursting non-accomodating (219-4)
	Layer 4	Large Basket Cell	continuous accommodating (int209-1)
	Layer 4	Martinotti Cell	continuous accommodating (int209-4)
	Layer 4	Nest Basket Cell	continuous non-accomodating (187-2)
	Layer 4	Neurogliaform Cell	bursting non-accomodating (219-4)
	Layer 4	Pyramidal Cell	continuous adapting (pyr230-3)
	Layer 4	Pyramidal Cell	continuous adapting (pyr230-4)
	Layer 4	Pyramidal Cell	continuous adapting (pyr230-5)
	Layer 4	Small Basket Cell	bursting non-accomodating (219-1)
	Layer 4	Star Pyramidal Cell	continuous adapting (pyr230-5)
	Layer 4	Spiny Stellate Cell	continuous adapting (pyr230-1)
	Layer 5	Bipolar Cell	delayed stuttering (214-2)
	Layer 5	Bitufted Cell	continuous accommodating (int209-5)
	Layer 5	Chandelier Cell	delayed non-accomodating (222-5)
	Layer 5	Double Bouquet Cell	irregular bursting (215-3)
	Layer 5	Large Basket Cell	continuous accommodating (int209-1)
	Layer 5	Martinotti Cell	burst stuttering (213-5)
	Layer 5	Nest Basket Cell	irregular bursting (R215-5)
	Layer 5	Neurogliaform Cell	continuous accommodating (int209-2)
	Layer 5	Small Basket Cell	continuous accommodating (int209-4)
	Layer 5	Slender-tufted Pyramidal Cell	continuous adapting (pyr232-2)
	Layer 5	Thick-tufted Pyramidal Cell with a late bifurcating apical tuft	continuous adapting (pyr232-1)
	Layer 5	Thick-tufted Pyramidal Cell with a late bifurcating apical tuft	continuous adapting (pyr232-2)
	Layer 5	Thick-tufted Pyramidal Cell with a late bifurcating apical tuft	continuous adapting (pyr232-4)
	Layer 5	Untufted Pyramidal Cell	continuous adapting (pyr232-5)
	Layer 6	Pyramidal Cell wtih bipolar apical-like dendrites	continuous adapting (pyr231-2)
	Layer 6	Pyramidal Cell wtih bipolar apical-like dendrites	continuous adapting (pyr231-3)
	Layer 6	Pyramidal Cell wtih bipolar apical-like dendrites	continuous adapting (pyr231-4)
	Layer 6	Bitufted Cell	continuous accommodating (int209-3)
	Layer 6	Chandelier Cell	continuous non-accomodating (187-4)
	Layer 6	Double Bouquet Cell	irregular bursting (R215-4)
	Layer 6	Pyramidal Cell with inverted apical-like dendrites	continuous adapting (pyr231-1)
	Layer 6	Pyramidal Cell with inverted apical-like dendrites	continuous adapting (pyr231-3)
	Layer 6	Pyramidal Cell with inverted apical-like dendrites	continuous adapting (pyr231-4)
	Layer 6	Large Basket Cell	burst accommodating (217-3)
	Layer 6	Martinotti Cell	continuous accommodating (int209-1)
	Layer 6	Nest Basket Cell	burst stuttering (213-4)
	Layer 6	Neurogliaform Cell	bursting non-accomodating (219-4)
	Layer 6	Small Basket Cell	continuous accommodating (int209-1)
	Layer 6	Tufted Pyramidal Cell with dendritic tuft terminating in layer 1	continuous adapting (pyr231-1)
	Layer 6	Tufted Pyramidal Cell with dendritic tuft terminating in layer 1	continuous adapting (pyr231-4)
	Layer 6	Tufted Pyramidal Cell with dendritic tuft terminating in layer 4	continuous adapting (pyr231-3)
	Layer 6	Tufted Pyramidal Cell with dendritic tuft terminating in layer 4	continuous adapting (pyr231-4)
	Layer 6	Untufted Pyramidal Cell	continuous adapting (pyr231-4)
	Layer 6	Untufted Pyramidal Cell	continuous adapting (pyr231-5)
