# Supplementary material for: Contributions of action potentials to scalp EEG: Theory and biophysical simulations
Source: PLoS Comput Biol. 2025 Feb 4;21(2):e1012794. doi: 10.1371/journal.pcbi.1012794 (PMC11809874; doi:10.1371/journal.pcbi.1012794)
Supplement: S2 Table — Nomenclature from Markram et al. [1]. (XLXS) [file pcbi.1012794.s012.xlsx]

## Sheet: Table S2
	Supplementary Table S2. List of morphology classes used in Fig. 3. Nomenclature from Markram et al. [1]								References: [1] Markram H, Muller E, Ramaswamy S, Reimann MW, Abdellah M, Sanchez CA, et al. Reconstruction and Simulation of Neocortical Microcircuitry. Cell. 2015;163(2):456–492. doi:10.1016/j.cell.2015.09.029.
	Class	Layer	Class name	Transmitter type	Abundance	Model Count
	1	Layer 1	Descending Axon Cell	Inhibitory	0.0019	10
	2	Layer 1	Descending Large Axon Cell	Inhibitory	0.0006	5
	3	Layer 1	Horizontal Axon Cell	Inhibitory	0.0028	15
	4	Layer 1	Neurogliaform Cell with dense axonal arborization	Inhibitory	0.0022	20
	5	Layer 1	Neurogliaform Cell with slender axonal arborization	Inhibitory	0.0016	5
	6	Layer 1	Small Axon Cell	Inhibitory	0.0011	15
	7	Layer 2/3	Bipolar Cell	Inhibitory	0.0005	30
	8	Layer 2/3	Bitufted Cell	Inhibitory	0.0026	25
	9	Layer 2/3	Chandelier Cell	Inhibitory	0.001	15
	10	Layer 2/3	Double Bouquet Cell	Inhibitory	0.0058	20
	11	Layer 2/3	Large Basket Cell	Inhibitory	0.0157	30
	12	Layer 2/3	Martinotti Cell	Inhibitory	0.011	25
	13	Layer 2/3	Nest Basket Cell	Inhibitory	0.0089	30
	14	Layer 2/3	Neurogliaform Cell	Inhibitory	0.001	20
	15	Layer 2/3	Pyramidal Cell	Excitatory	0.1871	5
	16	Layer 2/3	Small Basket Cell	Inhibitory	0.0052	15
	17	Layer 4	Bipolar Cell	Inhibitory	0.0006	30
	18	Layer 4	Bitufted Cell	Inhibitory	0.0003	30
	19	Layer 4	Chandelier Cell	Inhibitory	0.0001	15
	20	Layer 4	Double Bouquet Cell	Inhibitory	0.0009	35
	21	Layer 4	Large Basket Cell	Inhibitory	0.0033	25
	22	Layer 4	Martinotti Cell	Inhibitory	0.0033	25
	23	Layer 4	Nest Basket Cell	Inhibitory	0.0024	20
	24	Layer 4	Neurogliaform Cell	Inhibitory	0.0001	20
	25	Layer 4	Pyramidal Cell	Excitatory	0.0845	5
	26	Layer 4	Small Basket Cell	Inhibitory	0.0017	15
	27	Layer 4	Star Pyramidal Cell	Excitatory	0.0376	5
	28	Layer 4	Spiny Stellate Cell	Excitatory	0.0121	5
	29	Layer 5	Bipolar Cell	Inhibitory	0.0006	30
	30	Layer 5	Bitufted Cell	Inhibitory	0.0023	15
	31	Layer 5	Chandelier Cell	Inhibitory	0.0003	15
	32	Layer 5	Double Bouquet Cell	Inhibitory	0.0029	35
	33	Layer 5	Large Basket Cell	Inhibitory	0.0064	35
	34	Layer 5	Martinotti Cell	Inhibitory	0.0129	35
	35	Layer 5	Nest Basket Cell	Inhibitory	0.0061	40
	36	Layer 5	Neurogliaform Cell	Inhibitory	0.0003	20
	37	Layer 5	Small Basket Cell	Inhibitory	0.0003	15
	38	Layer 5	Slender-tufted Pyramidal Cell	Excitatory	0.0081	5
	39	Layer 5	Thick-tufted Pyramidal Cell with a late bifurcating apical tuft	Excitatory	0.078	5
	40	Layer 5	Thick-tufted Pyramidal Cell with an early bifurcating apical tuft	Excitatory	0.065	5
	41	Layer 5	Untufted Pyramidal Cell	Excitatory	0.0098	5
	42	Layer 6	Bipolar Cell	Inhibitory	0	30
	43	Layer 6	Pyramidal Cell wtih bipolar apical-like dendrites	Excitatory	0.0815	5
	44	Layer 6	Bitufted Cell	Inhibitory	0.0014	15
	45	Layer 6	Chandelier Cell	Inhibitory	0.0004	15
	46	Layer 6	Double Bouquet Cell	Inhibitory	0.0004	35
	47	Layer 6	Pyramidal Cell with inverted apical-like dendrites	Excitatory	0.0889	5
	48	Layer 6	Large Basket Cell	Inhibitory	0.0151	30
	49	Layer 6	Martinotti Cell	Inhibitory	0.0102	35
	50	Layer 6	Nest Basket Cell	Inhibitory	0.006	40
	51	Layer 6	Neurogliaform Cell	Inhibitory	0.0004	20
	52	Layer 6	Small Basket Cell	Inhibitory	0.0018	15
	53	Layer 6	Tufted Pyramidal Cell with dendritic tuft terminating in layer 1	Excitatory	0.063	5
	54	Layer 6	Tufted Pyramidal Cell with dendritic tuft terminating in layer 4	Excitatory	0.0741	5
	55	Layer 6	Untufted Pyramidal Cell	Excitatory	0.063	5
